# Supplementary material for: The Key Role of Chalcogenurane Intermediates in the Reduction Mechanism of Sulfoxides and Selenoxides by Thiols Explored In Silico
Source: Int J Mol Sci. 2023 Apr 24;24(9):7754. doi: 10.3390/ijms24097754 (PMC10178455; doi:10.3390/ijms24097754)
Supplement: Supplementary file 1 [file ijms-24-07754-s001.zip]

Archive with 1 entries (1 files):
- ijms-2331059-supplementary.pdf
